# Supplementary material for: Efficacy and Safety of Anticoagulant Therapy in COVID-19-Related Pulmonary Embolism with Different Extension
Source: Biomedicines. 2023 Apr 26;11(5):1282. doi: 10.3390/biomedicines11051282 (PMC10215523; doi:10.3390/biomedicines11051282)
Supplement: Supplementary file 1 [file biomedicines-11-01282-s001.zip]

Archive with 1 entries (1 files):
- biomedicines-2348174-supplementary.pdf
